# Supplementary material for: Multi-Omics Study of Keystone Species in a Cystic Fibrosis Microbiome
Source: Int J Mol Sci. 2021 Nov 7;22(21):12050. doi: 10.3390/ijms222112050 (PMC8584531; doi:10.3390/ijms222112050)
Supplement: Supplementary file 1 [file ijms-22-12050-s001.zip]

Archive with 4 entries (4 files):
- Supplemental.pdf
- Supp_DataS1_CF146_fev.csv
- Supp_Data_S2_mt_genes_norm.csv
- Supp_Data_S3_CF146_rfdata.csv
