# Supplementary material for: Multi-Omics Study of Keystone Species in a Cystic Fibrosis Microbiome
Source: Int J Mol Sci. 2021 Nov 7;22(21):12050. doi: 10.3390/ijms222112050 (PMC8584531; doi:10.3390/ijms222112050)
Supplement: Supplementary file 1 [file ijms-22-12050-s001.zip › Supp_DataS1_CF146_fev.csv]

Date	Day	Spiro VFC (L)	VFCp (%)	FEV1(L)	FEV1p(%)	FEV1/F (%)	MMEF (L/s)	PA
-196	-196	3.16	67	1.82	46	58	0.85
-192	-192	3.32	71	2	51	60	0.99
-185	-185	3.22	69	1.9	48	59	0.89
-182	-182	2.81	60	1.63	41	58	0.74
-178	-178	3.11	66	1.8	46	58	0.76
-174	-174	3.31	71	2.02	51	57	0.65
-174	-174	3.51	75	2.01	51	62	0.84
-171	-171	3.23	69	2.01	51	62	1.04
-168	-168	3.37	72	2.29	58	68	1.39
-160	-160	3.33	71	1.98	50	59	1
-149	-149	3.43	73	2.04	52	59	0.95
-146	-146	2.87	61	1.81	46	63	0.76
-143	-143	3.58	76	2.05	52	57	0.82
-136	-136	3.31	71	2.04	52	62	1.08
-129	-129	3.45	74	2.18	55	63	1.21
-122	-122	3.36	72	2.09	53	62	1.12
-118	-118	2.77	59	1.63	41	59	0.93
-118	-118	3.1	66	1.84	47	59	0.97
-111	-111	3.09	66	1.94	49	63	1.08
-111	-111	3.09	66	1.94	49	63	1.08
-105	-105	3.67	78	2.25	57	61	1.04
-99	-99	3.26	70	2.06	52	63	1.08
-90	-90	3.33	71	2.04	52	61	0.99
-79	-79	3.39	72	2.21	56	65	1.22
-78	-78	3.82	82	2.64	67	69	1.65
-77	-77	3.5	75	2.36	60	67	1.36
-55	-55	3.36	72	2.18	55	65	1.25
-45	-45	3.25	69	2.26	57	69	1.41
-42	-42	3.42	73	2.37	60	69	1.44
-38	-38	3.46	74	2.44	62	71	1.58
-31	-31	3.18	68	2.1	53	66	1.01
-28	-28	3.23	69	2.15	55	67	1.27
-24	-24	3.47	74	2.43	62	70	1.55
-21	-21	3.46	74	2.28	58	66	1.08
-4	-4	2.77	59	1.74	44	63	1.05	Pseudomonas aeruginosa
3	3	3.19	68	2.19	56	69	1.4
6	6	3.21	69	2.11	54	66	1.21	Pseudomonas aeruginosa	Rothia mucilaginosa
10	10	3.27	70	2.23	57	68	1.37
13	13	3.21	69	2.26	57	70	1.21
17	17	3.36	72	2.18	55	65	1.16
20	20	3.32	71	2.29	58	69	1.37
24	24	3.41	73	2.27	59	67	1.33
33	33	3.21	69	1.98	50	62	0.81
52	52	3.46	74	1.95	49	56	0.84	Pseudomonas aeruginosa
56	56	3.28	70	2.08	53	63	0.86	Pseudomonas aeruginosa
59	59	3.22	69	2.21	56	69	1.29
62	62	3.31	71	2.19	56	66	1.22
66	66	3.5	75	2.4	61	69	1.5
80	80	3.01	65	1.63	42	54	0.72	Pseudomonas aeruginosa
94	94	3.51	75	1.99	51	56	0.91	Pseudomonas aeruginosa
110	110	2.79	60	1.5	38	54	0.64	Pseudomonas aeruginosa	Rothia dentocariosa
115	115	3.43	73	2.07	53	61	0.96
118	118	3.29	71	2.03	52	61	0.97
122	122	3.58	77	2.29	58	64	1.21
123	123	3.13	67	2.01	51	64	1.13
123	123	3.6	77	2.23	57	62	1.08
			71	2.075
				0.335
