# Supplementary material for: Multi-Omics Study of Keystone Species in a Cystic Fibrosis Microbiome
Source: Int J Mol Sci. 2021 Nov 7;22(21):12050. doi: 10.3390/ijms222112050 (PMC8584531; doi:10.3390/ijms222112050)
Supplement: Supplementary file 1 [file ijms-22-12050-s001.zip › Supp_Data_S2_mt_genes_norm.csv]

DAY	Time	budA	budB	budC	acoA	acoB	acuC	Phenazine
16	16	0	3377273835	0	0	0	0	0
21	21	135006233	1374500975	161868599	0	0	0	0
28	28	47579637	79145952	75583107	0	0	13054016	0
30	30	0	61926905	0	0	0	0	0
33	33	19097693	49589014	9180239	21640292	11708479	0	81806416
35	35	910545097	1026156449	423926208	395750955	48054847	262424576	369572441
37	37	0	2051796006	0	0	0	0	22279252
40	40	895621	2128181143	0	0	3991995	0	5535107
