# Supplementary material for: Multi-Omics Study of Keystone Species in a Cystic Fibrosis Microbiome
Source: Int J Mol Sci. 2021 Nov 7;22(21):12050. doi: 10.3390/ijms222112050 (PMC8584531; doi:10.3390/ijms222112050)
Supplement: Supplementary file 1 [file ijms-22-12050-s001.zip › Supp_Data_S3_CF146_rfdata.csv]

Day	Fermentation (%)	Microbial abundance (cells/ml)	Haemophilus (cells/ml)	Neisseria (cells/ml)	Prevotella (cells/ml)	Pseudomonas (cells/ml)	Rothia (cells/ml)	Staphylococcus (cells/ml)	Streptococcus (cells/ml)	Veillonella (cells/ml)	Haemophilus (transc activ/ml)	Neisseria (transc activ/ml)	Prevotella (transc activ/ml)	Pseudomonas (transc activ/ml)	Rothia (transc activ/ml)	Staphylococcus (transc activ/ml)	Streptococcus (transc activ/ml)	Veillonella (transc activ/ml)
0	19.23	6.71E+08	1499412.847	1124559.635	1124559.635	18992562.73	523420034.6	33236984.77	6997259.952	42608315.06	2763643.038	3321748.733	1189695.69	7092737.135	74021290.52	7730799.533	5348274.13	16560840
16	0	5.16E+08	25756.63688	0	0	952995.5646	329350115.8	93702644.97	1107535.386	53831371.08	17938.06818	0	17998.69177	81826.1344	37416925.67	6429471.344	265848.117	16946519
21	0	2.95E+07	3039.396053	1519.698026	0	42551.54474	19415358.05	147410.7086	8194211.758	55924.88737	7597.476327	0	4982.051783	11089.80686	6123711.233	295507.8376	3666958.728	83453
28	5.07	1.18E+08	0	0	0	83064.16706	37046618.51	38929406.29	35274582.94	2215044.455	167.8634292	0	607.8959597	615.1279407	26227.61203	97325.11477	18173.22982	12783
30	2.07	1.50E+08	33790.74617	33790.74617	0	67581.49234	26627107.98	80793674.09	25748548.58	12164668.62	15039.28966	105.9301605	29738.63892	883.7813733	130580.3051	183614.4008	129685.8518	466363
33	38.18	4.89E+07	676943.6903	473527.1134	2471011.205	5348855.563	7072894.42	5328847.375	11694785.82	6792779.789	1388498.941	53731.05137	1792667.763	3017953.044	606619.9979	142494.1858	615138.9209	1615198
35	42.47	2.60E+08	8944293.378	931697.2269	17578021.01	20310999.55	22484959.74	84039089.86	39690301.86	18758170.83	180598.6818	2744.660547	186529.1266	3603504.97	184092.204	2182283.892	482532.619	125733
37	4	1.52E+08	60269543	20300903.19	8706040.354	17332934.89	18717986.76	18084820.19	910176.9461	1503770.607	14256042.44	291318.7509	764746.9479	449768.2328	36730.82249	30331.95959	8749.514561	29929
40	6.75	2.44E+07	8347336.776	4709755.799	3114515.932	3109089.946	1995677.63	451442.0305	1527957.642	183398.3249	33878336.98	2205066.35	4612973.251	532609.4764	116172.4168	36730.94687	198476.8712	50602
